# Supplementary material for: The Impact of Virtual Reality on Chronic Pain
Source: PLoS One. 2016 Dec 20;11(12):e0167523. doi: 10.1371/journal.pone.0167523 (PMC5172565; doi:10.1371/journal.pone.0167523)
Supplement: S1 File — (XLSX) [file pone.0167523.s001.xlsx]

## Sheet: Sheet1
id #	date	pre	post	during	inside	real	dizziness	HA	nausea	comments	location?	device	clicking	looking	notes	gender	dx		years in pain	post change	in change	post mean ch	in mean ch	% change p-p	mean % ch post	% change in	mean % ch in
1003	2016-02-05	7	4.5	0	9	1	0.5	0	0	pl decrease pixel size. Image was grainy	o	2	2	2		2	M35.1	mixed connective tissue d	23	2.5	7	1.6	3.11667	0.357143	0.33172	1	0.595595
1004	2016-02-05	8	7	6	9	10	0	0	0	that was neat!	o	2	2	2	spanish speaker with translator	1	M54.17	lbp, radic	11	1	2			0.125		0.25
1005	2016-02-05	6	4	0	10	4	0	0	0		o	2	2	2	glasses make it tight	2	M48.05	thor stenosis	43	2	6			0.333333		1
1006	2016-02-19	4	3	3	5	5	0	0	0	some frustraion factor d/t misses	o	2	2	2	some trouble with mouse and clicking	1	M79.1	myalgia	31	1	1			0.25		0.25
1007	2016-02-22	5	2.5	2	9	6	0	0	0	headset is heavy	o	2	3	3		1	M54.12	cervi, radic	4	2.5	3			0.5		0.6
1008	2016-02-23	7	5	0	10	10	0	0	0	Wow! No toothache when I was doing that!	o	2	2	2	had O2 on - no problem	2	M54.2	cervcl	11	2	7			0.285714		1
1009	2016-02-24	5	4	0	8	4	0	0	3	hx of nausea with games. Better tha 1P shooter. "pretty interesting experience"	o	2	2	2	he worried about nausea and had a little. Not bad	1	N30.11	IC	18	1	5			0.2		1
1010	2016-02-24	7	4	1	5	10	0	0	0	very peaceful	l	2	1	1		2	M46.817	cervicl, spondy	20	3	6			0.428571		0.857143
1011	2016-02-24	4	4	4	10	10	0	0	0		l	2	2	2		1	R07.89	CWP	1	0	0			0		0
1012	2016-02-24	4	2	0	10	5	0	0	0		l	2	2	2	"oooo!" when entereing new scene	2	M54.12	cerv, radic	15	2	4			0.5		1
1013	2016-02-25	4	2	2	10	10	0	0	0		l	2	2	2		2	M51.36	lumbr, ddd	38	2	2			0.5		0.5
1014	2016-02-26	3	0	0	10	3	0	0	0	this is very cool	o	2	2	2	many comments while doing it	1	M25.511	shoulder	2	3	3			1		1
1015	2016-02-26	6	6	3	10	10	0	0	0	it was relaxing. It would be good for depression	o	2	2	2		2	M53.3	si	19	0	3			0		0.5
1016	2016-02-29	7	7	7	10	8	0	0	0	that was enjoyable	o	2	2	2	c/o toothache	1	m54.17	lumbr, radic	20	0	0			0		0
1017	2016-02-29	4	1	0	6	3	0	0	0		o	2	2	2	headphones died duriung	1	m25.552	hip	6	3	4			0.75		1
1018	2016-03-01	9	8	6	10	10	0	0	0		l	2	2	2		2	m51.36	lumbr, ddd	11	1	3			0.111111		0.333333
1019	2016-03-01	8	7	6	10	6	0	0	0		l	2	2	2		2	m53.3	si	30	1	2			0.125		0.25
1020	2016-03-01	5	2	1	8	8	0	0	0		l	2	2	2		2	r10.11	abdmnl	5	3	4			0.6		0.8
1021	2016-03-01	9	7	5	8	10	0	0	0		o	2	2	2		2	m96.1	cerv, pls	3	2	4			0.222222		0.444444
1022	2016-03-04	4	2	1.5	9	3	0	0	0	it would be nince to change speeds on your own, make it more realistic. Iliked the otters changing colors.	o	2	2	2		2	m47.816	lumbr, facet	8	2	2.5			0.5		0.625
1023	2016-03-04	6	6	6	7	5	0	0	0	I thoroughly enjoyed it and would love to do it longer.	o	2	2	2		2	m47.812	cervl, spondy	19	0	0			0		0
1024	2016-03-08	4	3	1	7	5	0	0	0		o	2	2	2		1	G60.8	nrpthy	1	1	3			0.25		0.75
1025	2016-03-14	6	4	2	10	9	0	0	0		o	2	2	2	many comments and chatting	2	M53.3	si	40	2	4			0.333333		0.666667
1026	2016-03-15	9	7	7	9	9	0	0	0		o	2	2	2	"that's cool!"	2	M47.812	cerv, spond	13	2	2			0.222222		0.222222
1027	2016-03-21	4	3	0	4	4	0	0	0		o	5	5	5		2	N30.11	IC	16	1	4			0.25		1
1028	2016-03-28	7	5	5	2	0	0	0	0	I could not get into it	o	1	1	1		2	M96.1	cerv, pls	16	2	2			0.285714		0.285714
1029	2016-04-11	9	7	6	10	9	0	0	0	I'm not a sci fi person but I still liked it. I'd like to do more hours of it, not just because of the benefits of it but because it was fun. And I liked the music.	o	2	3	3	she has a hx of skeet shooting so she liked it	2	M53.3	si	14	2	3			0.222222		0.333333
1030	2016-04-12	1	0	0	8	10	0	0	0	this is fun	o	2	3	3	he has a hx of VR at ORNL.	1	M53.3	si	17	1	1			1		1
1031	2016-04-13	5	4	4	10	0	0	0	0	too fast! [changed]. Better	o	2	2	2		2	M47.816	lumbar, fact	14	1	1			0.2		0.2
1032	2016-04-20	5	3	0	8	9	0	0	0	I absolutely love this. This is so coo. That was amazing!	o	2	3	3		2	M46.812	cerv, spond	11	2	5			0.4		1
		5.73333	4.13333	2.61667	8.36667	6.53333										10				1.6				0.27907		0
																			16	0	0			#DIV/0!		#DIV/0!
																			1 to 43	0	0			#DIV/0!		#DIV/0!
																				0	0			#DIV/0!		#DIV/0!
																				0	0			#DIV/0!		#DIV/0!
																				0	0			#DIV/0!		#DIV/0!
																				0	0			#DIV/0!		#DIV/0!
																	2	mixed connective tissue d/myalgia		0	0			#DIV/0!		#DIV/0!
																	6	lbp, radic		0	0			#DIV/0!		#DIV/0!
																	1	thor stenosis		0	0			#DIV/0!		#DIV/0!
																	9	cervi, radic		0	0			#DIV/0!		#DIV/0!
																	2	IC		0	0			#DIV/0!		#DIV/0!
																	1	CWP		0	0			#DIV/0!		#DIV/0!
																	1	shoulder		0	0			#DIV/0!		#DIV/0!
																	6	si/hip		0	0			#DIV/0!		#DIV/0!
																	1	abdmnl		0	0			#DIV/0!		#DIV/0!
																	1	nrpthy		0	0			#DIV/0!		#DIV/0!
																	30			0	0			#DIV/0!		#DIV/0!
																				0	0			#DIV/0!		#DIV/0!
																				0	0			#DIV/0!		#DIV/0!
																				0	0			#DIV/0!		#DIV/0!
																				0	0			#DIV/0!		#DIV/0!
